# Supplementary material for: Distribution and prevalence of vector-borne diseases in California chipmunks (Tamias spp.)
Source: PLoS One. 2017 Dec 12;12(12):e0189352. doi: 10.1371/journal.pone.0189352 (PMC5726628; doi:10.1371/journal.pone.0189352)
Supplement: S2 Table — (XLSX) [file pone.0189352.s002.xlsx]

## Sheet: Sheet1
Sample number	Region	Species	A. phagocytophilum Taqman	A. phagocytophilum IFA	RF Borrelia Taqman	Borrelia IFA	B. burgdorferi Taqman	Rickettsia IFA	Rickettsia Taqman	Y. pestis Taqman	Sex	Age
556	Northern Sierra	Tamias senex	negative		negative	negative	negative	negative	negative	negative	female	adult
134	Humboldt	Tamias senex				positive	negative				female	adult
105	Humboldt	Tamias senex	negative				negative				female	adult
336	Mendocino	Tamias ochrogenys	positive	negative							female	adult
557	Northern Sierra	Tamias amoenus	negative	negative	negative		negative	negative	negative	negative	male	adult
558	Northern Sierra	Tamias senex	negative	negative	negative	negative	negative		negative	negative	male	adult
658	Northern Sierra	Tamias amoenus	negative	negative	negative	negative	negative		negative	negative	male	adult
19	Del Norte	Tamias siskiyou	negative		negative		negative		negative	negative	male	adult
368	Mendocino	Tamias ochrogenys	negative	negative	negative	negative		negative	negative		male	adult
214	Marin	Tamias sonomae	negative	positive	negative	negative		negative	negative		male	adult
518	Mendocino	Tamias ochrogenys	negative	negative	negative	positive		negative	negative		male	adult
283	Mendocino	Tamias ochrogenys	negative	positive	negative		positive	positive	negative		male	adult
358	Mendocino	Tamias ochrogenys	negative	negative	negative		positive		negative		male	adult
120	Humboldt	Tamias senex	positive	negative	negative				negative		male	adult
21	Del Norte	Tamias siskiyou	negative				negative				male	adult
338	Mendocino	Tamias ochrogenys	positive								male	adult
367	Mendocino	Tamias ochrogenys	negative	positive	negative	negative		negative			unknown	adult
50	Western Sierra	Tamias amoenus	negative	negative	negative	negative	negative	negative	negative	negative	female	adult
52	Western Sierra	Tamias amoenus	negative	negative	negative	negative	negative	negative	negative	negative	female	adult
53	Western Sierra	Tamias amoenus	negative	negative	negative	negative	negative	negative	negative	negative	female	adult
55	Western Sierra	Tamias senex	negative	negative	negative	negative	negative	negative	negative	negative	female	adult
56	Western Sierra	Tamias minimus	negative	negative	negative	negative	negative	negative	negative	negative	female	adult
59	Western Sierra	Tamias amoenus	negative	negative	negative	negative	negative	negative	negative	negative	female	adult
61	Western Sierra	Tamias quadrimaculatus	negative	negative	negative	negative	negative	negative	negative	negative	female	adult
62	Western Sierra	Tamias quadrimaculatus	negative	negative	negative	negative	negative	negative	negative	negative	female	adult
77	Western Sierra	Tamias amoenus	negative	negative	negative	negative	negative	negative	negative	negative	female	adult
83	Western Sierra	Tamias amoenus	negative	negative	negative	negative	negative	negative	negative	negative	female	adult
160	Humboldt	Tamias senex	negative	negative	negative	negative	negative	negative	negative	negative	female	adult
162	Humboldt	Tamias senex	negative	negative	negative	negative	negative	negative	negative	negative	female	adult
194	Western Sierra	Tamias quadrimaculatus	negative	negative	negative	negative	negative	negative	negative	negative	female	adult
561	Northern Sierra	Tamias amoenus	negative	negative	negative	negative	negative	negative	negative	negative	female	adult
668	Northern Sierra	Tamias senex	negative	negative	negative	negative	negative	negative	negative	negative	female	adult
663	Northern Sierra	Tamias senex	negative		negative	negative	negative	negative	negative	negative	female	adult
158	Humboldt	Tamias senex	negative	negative	negative		negative	negative	negative	negative	female	adult
159	Humboldt	Tamias senex	negative	negative	negative		negative	negative	negative	negative	female	adult
170	Humboldt	Tamias senex	negative	negative	negative		negative	negative	negative	negative	female	adult
172	Humboldt	Tamias senex	negative	negative	negative		negative	negative	negative	negative	female	adult
190	Humboldt	Tamias senex	negative	negative	negative		negative	negative	negative	negative	female	adult
549	Eastern Sierra	Tamias amoenus	negative	negative	negative		negative	negative	negative	negative	female	adult
551	Eastern Sierra	Tamias amoenus	negative	negative	negative		negative	negative	negative	negative	female	adult
665	Northern Sierra	Tamias senex	negative	negative	negative		negative	negative	negative	negative	female	adult
161	Humboldt	Tamias senex	negative	positive	negative		negative	negative	negative	negative	female	adult
49	Western Sierra	Tamias amoenus	negative		negative		negative	negative	negative	negative	female	adult
85	Western Sierra	Tamias senex	negative		negative		negative	negative	negative	negative	female	adult
519	Mendocino	Tamias ochrogenys	negative	negative	negative	negative		negative	negative	negative	female	adult
529	Eastern Sierra	Tamias amoenus	negative	negative	negative	negative		negative	negative	negative	female	adult
531	Eastern Sierra	Tamias speciosus	negative	negative	negative	negative		negative	negative	negative	female	adult
402	Mendocino	Tamias ochrogenys	negative	negative	negative			negative	negative	negative	female	adult
524	Mendocino	Tamias ochrogenys	negative	negative	negative			negative	negative	negative	female	adult
527	Mendocino	Tamias ochrogenys	negative	negative	negative			negative	negative	negative	female	adult
473	Mendocino	Tamias ochrogenys	negative	positive	negative	negative	negative	positive	negative	negative	female	adult
176	Humboldt	Tamias senex	negative	negative	negative		negative	positive	negative	negative	female	adult
178	Humboldt	Tamias senex	negative	negative	negative		negative	positive	negative	negative	female	adult
187	Humboldt	Tamias senex	negative	negative	negative		negative	positive	negative	negative	female	adult
154	Humboldt	Tamias senex	negative	positive	negative		negative	positive	negative	negative	female	adult
370	Mendocino	Tamias ochrogenys	positive	positive	negative	positive	positive	positive	negative	negative	female	adult
475	Mendocino	Tamias ochrogenys	negative	positive	negative	positive		positive	negative	negative	female	adult
151	Humboldt	Tamias senex	negative	negative	negative	negative	negative	positive	negative	negative	female	adult
184	Humboldt	Tamias senex	negative	negative	negative	negative	negative	positive	negative	negative	female	adult
182	Humboldt	Tamias senex	negative	negative	negative	negative	positive	positive	negative	negative	female	adult
180	Humboldt	Tamias senex	negative	negative	negative	positive	positive	positive	negative	negative	female	adult
193	Western Sierra	Tamias quadrimaculatus	negative	negative	negative	negative	negative		negative	negative	female	adult
662	Northern Sierra	Tamias senex	negative	negative	negative	negative	negative		negative	negative	female	adult
664	Northern Sierra	Tamias amoenus	negative	negative	negative	negative	negative		negative	negative	female	adult
669	Northern Sierra	Tamias amoenus	negative		negative	negative	negative		negative	negative	female	adult
66	Western Sierra	Tamias speciosus	negative		negative		negative		negative	negative	female	adult
70	Western Sierra	Tamias amoenus	negative		negative		negative		negative	negative	female	adult
73	Western Sierra	Tamias amoenus	negative		negative		negative		negative	negative	female	adult
74	Western Sierra	Tamias amoenus	negative		negative		negative		negative	negative	female	adult
78	Western Sierra	Tamias quadrimaculatus	negative		negative		negative		negative	negative	female	adult
80	Western Sierra	Tamias amoenus	negative		negative		negative		negative	negative	female	adult
84	Western Sierra	Tamias amoenus	negative		negative		negative		negative	negative	female	adult
476	Mendocino	Tamias ochrogenys	negative		negative		negative		negative	negative	female	adult
479	Mendocino	Tamias ochrogenys	negative		negative		negative		negative	negative	female	adult
483	Mendocino	Tamias ochrogenys	negative		negative		negative		negative	negative	female	adult
484	Mendocino	Tamias ochrogenys	negative		negative		negative		negative	negative	female	adult
486	Mendocino	Tamias ochrogenys	negative		negative		negative		negative	negative	female	adult
487	Mendocino	Tamias ochrogenys	negative		negative		negative		negative	negative	female	adult
693	Western Sierra	Tamias quadrimaculatus	negative		negative		negative		negative	negative	female	adult
702	Western Sierra	Tamias quadrimaculatus	negative		negative		negative		negative	negative	female	adult
478	Mendocino	Tamias ochrogenys	negative		negative		positive		negative	negative	female	adult
522	Mendocino	Tamias ochrogenys	negative	negative	negative	negative			negative	negative	female	adult
305	Mendocino	Tamias ochrogenys	negative	positive	positive				negative	negative	female	adult
116	Humboldt	Tamias senex	negative	negative	negative		negative	positive	negative		female	adult
493	Mendocino	Tamias ochrogenys	negative	negative	negative			positive	negative		female	adult
492	Mendocino	Tamias ochrogenys	negative	negative	negative			positive	negative		female	adult
461	Mendocino	Tamias ochrogenys	negative	negative	negative		negative		negative		female	adult
654	Northern Sierra	Tamias senex	negative		negative	negative	negative	negative	negative		female	adult
1	Eastern Sierra	Tamias speciosus	negative	negative	negative		negative	negative	negative		female	adult
554	Eastern Sierra	Tamias amoenus	negative	negative	negative		negative	negative	negative		female	adult
642	Western Sierra	Tamias senex	negative	negative	negative		negative	negative	negative		female	adult
655	Northern Sierra	Tamias senex	negative	negative	negative		negative	negative	negative		female	adult
375	Mendocino	Tamias ochrogenys	negative	negative	negative	negative	positive	negative	negative		female	adult
144	Humboldt	Tamias senex	negative	negative	negative	negative	negative	positive	negative		female	adult
111	Humboldt	Tamias senex	negative	negative	negative	negative		negative	negative		female	adult
123	Humboldt	Tamias senex	negative	negative	negative	negative		negative	negative		female	adult
223	Mendocino	Tamias ochrogenys	negative	negative	negative	negative		negative	negative		female	adult
509	Mendocino	Tamias ochrogenys	negative	negative	negative	negative		negative	negative		female	adult
647	Santa Cruz	Tamias merriami	negative	negative	negative	negative		negative	negative		female	adult
410	Mendocino	Tamias ochrogenys	negative	positive	negative	negative		negative	negative		female	adult
580	Northern Sierra	Tamias senex	negative	positive	negative	negative		negative	negative		female	adult
595	Northern Sierra	Tamias speciosus		negative	negative	negative		negative	negative		female	adult
277	Mendocino	Tamias ochrogenys	negative	negative	negative			negative	negative		female	adult
279	Mendocino	Tamias ochrogenys	negative	negative	negative			negative	negative		female	adult
327	Mendocino	Tamias ochrogenys	negative	negative	negative			negative	negative		female	adult
328	Mendocino	Tamias ochrogenys	negative	negative	negative			negative	negative		female	adult
389	Mendocino	Tamias ochrogenys	negative	negative	negative			negative	negative		female	adult
578	Northern Sierra	Tamias senex	negative	negative	negative			negative	negative		female	adult
579	Northern Sierra	Tamias senex	negative	negative	negative			negative	negative		female	adult
575	Northern Sierra	Tamias senex	negative	positive	negative			negative	negative		female	adult
127	Humboldt	Tamias senex	negative	negative	negative	negative		positive	negative		female	adult
377	Mendocino	Tamias ochrogenys	negative	negative	negative	negative		positive	negative		female	adult
507	Mendocino	Tamias ochrogenys	negative	negative	negative	negative		positive	negative		female	adult
257	Mendocino	Tamias ochrogenys	positive	negative	negative	positive		positive	negative		female	adult
282	Mendocino	Tamias ochrogenys	negative	negative	negative			positive	negative		female	adult
392	Mendocino	Tamias ochrogenys	negative	negative	negative			positive	negative		female	adult
275	Mendocino	Tamias ochrogenys	negative	positive	negative			positive	negative		female	adult
276	Mendocino	Tamias ochrogenys	negative	positive	negative			positive	negative		female	adult
393	Mendocino	Tamias ochrogenys	negative	positive	negative			positive	negative		female	adult
408	Mendocino	Tamias ochrogenys	positive	negative	negative	negative	negative	positive	negative		female	adult
352	Mendocino	Tamias ochrogenys			negative		negative		negative		female	adult
224	Mendocino	Tamias ochrogenys	negative	negative	negative	negative			negative		female	adult
382	Mendocino	Tamias ochrogenys	negative	positive	negative	positive			negative		female	adult
122	Humboldt	Tamias senex	negative	negative	negative				negative		female	adult
221	Mendocino	Tamias ochrogenys	negative	negative	negative				negative		female	adult
290	Mendocino	Tamias ochrogenys	negative	negative	negative				negative		female	adult
292	Mendocino	Tamias ochrogenys	negative	negative	negative				negative		female	adult
345	Mendocino	Tamias ochrogenys	negative	negative	negative				negative		female	adult
346	Mendocino	Tamias ochrogenys	negative	negative	negative				negative		female	adult
119	Humboldt	Tamias senex	negative	positive	negative				negative		female	adult
296	Mendocino	Tamias ochrogenys	negative	positive	negative				negative		female	adult
121	Humboldt	Tamias senex	negative	positive	negative				negative		female	adult
506	Mendocino	Tamias ochrogenys	negative	positive	negative				negative		female	adult
289	Mendocino	Tamias ochrogenys	negative		negative				negative		female	adult
354	Mendocino	Tamias ochrogenys	negative		negative				negative		female	adult
355	Mendocino	Tamias ochrogenys	negative		negative				negative		female	adult
100	Humboldt	Tamias senex	negative	negative	negative		negative		negative		female	adult
611	Northern Sierra	Tamias amoenus	negative	negative	negative	negative		negative	negative		female	adult
636	Northern Sierra	Tamias amoenus	negative	negative	negative	negative		negative	negative		female	adult
639	Northern Sierra	Tamias amoenus	negative	negative	negative	negative		negative	negative		female	adult
612	Northern Sierra	Tamias amoenus	negative	positive	negative	negative		negative	negative		female	adult
623	Northern Sierra	Tamias speciosus		positive		negative		negative	negative		female	adult
614	Northern Sierra	Tamias amoenus	positive	negative	negative	positive		negative	negative		female	adult
608	Northern Sierra	Tamias amoenus		negative		positive		negative	negative		female	adult
621	Northern Sierra	Tamias amoenus		negative		negative		positive	negative		female	adult
600	Northern Sierra	Tamias amoenus	negative	negative	negative	positive		positive	negative		female	adult
638	Northern Sierra	Tamias amoenus	negative	negative	negative	positive		positive	negative		female	adult
626	Northern Sierra	Tamias amoenus		negative		positive		positive	negative		female	adult
261	Mendocino	Tamias ochrogenys	negative	negative	negative	negative		negative			female	adult
242	Mendocino	Tamias ochrogenys	negative	positive	negative	negative		negative			female	adult
34	Western Sierra	Tamias speciosus					negative				female	adult
35	Western Sierra	Tamias					negative				female	adult
38	Western Sierra	Tamias					negative				female	adult
39	Western Sierra	Tamias quadrimaculatus					negative				female	adult
140	Humboldt	Tamias senex					negative				female	adult
195	Western Sierra	Tamias quadrimaculatus					negative				female	adult
197	Western Sierra	Tamias quadrimaculatus					negative				female	adult
206	Western Sierra	Tamias quadrimaculatus					negative				female	adult
210	Western Sierra	Tamias quadrimaculatus					negative				female	adult
211	Western Sierra	Tamias quadrimaculatus					negative				female	adult
671	Western Sierra	Tamias quadrimaculatus					negative				female	adult
674	Western Sierra	Tamias quadrimaculatus					negative				female	adult
676	Western Sierra	Tamias quadrimaculatus					negative				female	adult
677	Western Sierra	Tamias quadrimaculatus					negative				female	adult
681	Western Sierra	Tamias quadrimaculatus					negative				female	adult
682	Western Sierra	Tamias quadrimaculatus					negative				female	adult
683	Western Sierra	Tamias quadrimaculatus					negative				female	adult
685	Western Sierra	Tamias quadrimaculatus					negative				female	adult
687	Western Sierra	Tamias quadrimaculatus					negative				female	adult
688	Western Sierra	Tamias quadrimaculatus					negative				female	adult
690	Western Sierra	Tamias quadrimaculatus					negative				female	adult
212	Marin	Tamias sonomae		negative		negative					female	adult
467	Mendocino	Tamias ochrogenys	negative	negative							female	adult
58	Western Sierra	Tamias amoenus	negative	negative	negative	negative	negative	negative	negative	negative	male	adult
60	Western Sierra	Tamias amoenus	negative	negative	negative	negative	negative	negative	negative	negative	male	adult
69	Western Sierra	Tamias amoenus	negative	negative	negative	negative	negative	negative	negative	negative	male	adult
72	Western Sierra	Tamias amoenus	negative	negative	negative	negative	negative	negative	negative	negative	male	adult
76	Western Sierra	Tamias amoenus	negative	negative	negative	negative	negative	negative	negative	negative	male	adult
82	Western Sierra	Tamias amoenus	negative	negative	negative	negative	negative	negative	negative	negative	male	adult
90	Western Sierra	Tamias quadrimaculatus	negative	negative	negative	negative	negative	negative	negative	negative	male	adult
91	Western Sierra	Tamias quadrimaculatus	negative	negative	negative	negative	negative	negative	negative	negative	male	adult
152	Humboldt	Tamias senex	negative	negative	negative	negative	negative	negative	negative	negative	male	adult
153	Humboldt	Tamias senex	negative	negative	negative	negative	negative	negative	negative	negative	male	adult
156	Humboldt	Tamias senex	negative	negative	negative	negative	negative	negative	negative	negative	male	adult
165	Humboldt	Tamias senex	negative	negative	negative	negative	negative	negative	negative	negative	male	adult
166	Humboldt	Tamias senex	negative	negative	negative	negative	negative	negative	negative	negative	male	adult
168	Humboldt	Tamias senex	negative	negative	negative	negative	negative	negative	negative	negative	male	adult
171	Humboldt	Tamias senex	negative	negative	negative	negative	negative	negative	negative	negative	male	adult
188	Humboldt	Tamias senex	negative	negative	negative	negative	negative	negative	negative	negative	male	adult
189	Humboldt	Tamias senex	negative	negative	negative	negative	negative	negative	negative	negative	male	adult
564	Northern Sierra	Tamias senex	negative	negative	negative	negative	negative	negative	negative	negative	male	adult
145	Humboldt	Tamias senex	negative	positive	negative	negative	negative	negative	negative	negative	male	adult
174	Humboldt	Tamias senex	negative	positive	negative	negative	negative	negative	negative	negative	male	adult
157	Humboldt	Tamias senex	negative	negative	negative	positive	negative	negative	negative	negative	male	adult
146	Humboldt	Tamias senex	negative	negative	negative		negative	negative	negative	negative	male	adult
150	Humboldt	Tamias senex	negative	negative	negative		negative	negative	negative	negative	male	adult
155	Humboldt	Tamias senex	negative	negative	negative		negative	negative	negative	negative	male	adult
163	Humboldt	Tamias senex	negative	negative	negative		negative	negative	negative	negative	male	adult
164	Humboldt	Tamias senex	negative	negative	negative		negative	negative	negative	negative	male	adult
186	Humboldt	Tamias senex	negative	negative	negative		negative	negative	negative	negative	male	adult
548	Eastern Sierra	Tamias amoenus	negative	negative	negative		negative	negative	negative	negative	male	adult
550	Eastern Sierra	Tamias amoenus	negative	negative	negative		negative	negative	negative	negative	male	adult
167	Humboldt	Tamias senex	negative	positive	negative		negative	negative	negative	negative	male	adult
169	Humboldt	Tamias senex	negative	positive	negative		negative	negative	negative	negative	male	adult
562	Northern Sierra	Tamias senex	negative	positive	negative		negative	negative	negative	negative	male	adult
520	Mendocino	Tamias ochrogenys	negative	negative	negative	negative		negative	negative	negative	male	adult
521	Mendocino	Tamias ochrogenys	negative	negative	negative	negative		negative	negative	negative	male	adult
401	Mendocino	Tamias ochrogenys	negative	negative	negative			negative	negative	negative	male	adult
528	Mendocino	Tamias ochrogenys	negative	negative	negative			negative	negative	negative	male	adult
148	Humboldt	Tamias senex	negative	negative	negative	negative	negative	positive	negative	negative	male	adult
185	Humboldt	Tamias senex	negative	negative	negative		negative	positive	negative	negative	male	adult
175	Humboldt	Tamias senex	negative	positive	negative		negative	positive	negative	negative	male	adult
177	Humboldt	Tamias senex	negative	positive	negative	positive	positive	positive	negative	negative	male	adult
191	Humboldt	Tamias senex	negative	negative	negative		negative	positive	negative	negative	male	adult
149	Humboldt	Tamias senex	negative	negative	negative	negative	negative	positive	negative	negative	male	adult
179	Humboldt	Tamias senex	negative	negative	negative	negative	negative	positive	negative	negative	male	adult
181	Humboldt	Tamias senex	negative	negative	negative	negative	negative	positive	negative	negative	male	adult
183	Humboldt	Tamias senex	negative	negative	negative	negative	negative	positive	negative	negative	male	adult
667	Northern Sierra	Tamias senex	negative	negative	negative	negative	negative		negative	negative	male	adult
87	Western Sierra	Tamias amoenus	negative		negative	negative	negative		negative	negative	male	adult
88	Western Sierra	Tamias quadrimaculatus	negative		negative	negative	negative		negative	negative	male	adult
23	Western Sierra	Tamias minimus	negative		negative		negative		negative	negative	male	adult
51	Western Sierra	Tamias amoenus	negative		negative		negative		negative	negative	male	adult
54	Western Sierra	Tamias amoenus	negative		negative		negative		negative	negative	male	adult
63	Western Sierra	Tamias speciosus	negative		negative		negative		negative	negative	male	adult
64	Western Sierra	Tamias speciosus	negative		negative		negative		negative	negative	male	adult
75	Western Sierra	Tamias amoenus	negative		negative		negative		negative	negative	male	adult
79	Western Sierra	Tamias amoenus	negative		negative		negative		negative	negative	male	adult
477	Mendocino	Tamias ochrogenys	negative		negative		negative		negative	negative	male	adult
480	Mendocino	Tamias ochrogenys	negative		negative		negative		negative	negative	male	adult
692	Western Sierra	Tamias quadrimaculatus	negative		negative		negative		negative	negative	male	adult
697	Western Sierra	Tamias quadrimaculatus	negative		negative		negative		negative	negative	male	adult
700	Western Sierra	Tamias quadrimaculatus	negative		negative		negative		negative	negative	male	adult
701	Western Sierra	Tamias quadrimaculatus	negative		negative		negative		negative	negative	male	adult
421	Mendocino	Tamias ochrogenys	negative		negative				negative	negative	male	adult
426	Mendocino	Tamias ochrogenys	negative		negative				negative	negative	male	adult
646	Santa Cruz	Tamias merriami	negative	negative	negative	positive		negative	negative	negative	male	adult
67	Western Sierra	Tamias amoenus	negative	negative	negative	negative	negative	negative	negative	positive	male	adult
691	Western Sierra	Tamias quadrimaculatus	negative		negative		negative		negative	positive	male	adult
489	Mendocino	Tamias ochrogenys	negative	negative	negative			positive	negative		male	adult
22	Del Norte	Tamias siskiyou	negative	negative	negative	negative	negative	negative	negative		male	adult
363	Mendocino	Tamias ochrogenys	negative	negative	negative	negative	negative	negative	negative		male	adult
48	Western Sierra	Tamias senex	negative		negative	negative	negative	negative	negative		male	adult
369	Mendocino	Tamias ochrogenys	negative	positive	negative	positive	negative	negative	negative		male	adult
141	Humboldt	Tamias senex	negative	negative	negative		negative	negative	negative		male	adult
143	Humboldt	Tamias senex	negative	negative	negative		negative	negative	negative		male	adult
552	Eastern Sierra	Tamias amoenus	negative	negative	negative		negative	negative	negative		male	adult
553	Eastern Sierra	Tamias amoenus	negative	negative	negative		negative	negative	negative		male	adult
371	Mendocino	Tamias ochrogenys	negative	negative	negative	negative	positive	negative	negative		male	adult
373	Mendocino	Tamias ochrogenys	negative	negative	negative	negative	positive	negative	negative		male	adult
378	Mendocino	Tamias ochrogenys	negative	negative	negative	positive	positive	negative	negative		male	adult
142	Humboldt	Tamias senex	negative	negative	negative	negative	negative	positive	negative		male	adult
485	Mendocino	Tamias ochrogenys	negative		negative				negative		male	adult
406	Mendocino	Tamias ochrogenys	positive	negative	negative	negative	negative	negative	negative		male	adult
405	Mendocino	Tamias ochrogenys	positive		negative	negative	negative	negative	negative		male	adult
244	Mendocino	Tamias ochrogenys	negative	negative	negative	negative		negative	negative		male	adult
332	Mendocino	Tamias ochrogenys	negative	negative	negative	negative		negative	negative		male	adult
511	Mendocino	Tamias ochrogenys	negative	negative	negative	negative		negative	negative		male	adult
238	Mendocino	Tamias ochrogenys	negative	positive	negative	negative		negative	negative		male	adult
412	Mendocino	Tamias ochrogenys	negative		negative	negative		negative	negative		male	adult
273	Mendocino	Tamias ochrogenys	negative	negative	negative			negative	negative		male	adult
391	Mendocino	Tamias ochrogenys	negative	negative	negative			negative	negative		male	adult
291	Mendocino	Tamias ochrogenys	negative	positive	negative			negative	negative		male	adult
329	Mendocino	Tamias ochrogenys	negative	positive	negative			negative	negative		male	adult
330	Mendocino	Tamias ochrogenys	negative	positive	negative			negative	negative		male	adult
288	Mendocino	Tamias ochrogenys	negative	positive	negative			negative	negative		male	adult
379	Mendocino	Tamias ochrogenys	negative	positive	negative			negative	negative		male	adult
351	Mendocino	Tamias ochrogenys	negative		negative			negative	negative		male	adult
418	Mendocino	Tamias ochrogenys	negative	positive	negative	negative		positive	negative		male	adult
333	Mendocino	Tamias ochrogenys	negative	negative	negative	positive		positive	negative		male	adult
287	Mendocino	Tamias ochrogenys	negative	negative	negative			positive	negative		male	adult
294	Mendocino	Tamias ochrogenys	negative	negative	negative			positive	negative		male	adult
390	Mendocino	Tamias ochrogenys	negative	negative	negative			positive	negative		male	adult
235	Mendocino	Tamias ochrogenys	negative	negative	negative			positive	negative		male	adult
237	Mendocino	Tamias ochrogenys	negative	positive	negative	negative	negative		negative		male	adult
407	Mendocino	Tamias ochrogenys	positive	negative	negative	negative	positive		negative		male	adult
419	Mendocino	Tamias ochrogenys	negative	negative	negative	negative			negative		male	adult
508	Mendocino	Tamias ochrogenys	negative	negative	negative	negative			negative		male	adult
648	Santa Cruz	Tamias merriami	negative	negative	negative	negative			negative		male	adult
414	Mendocino	Tamias ochrogenys	negative	positive	negative	negative			negative		male	adult
240	Mendocino	Tamias ochrogenys	negative	negative	negative	positive			negative		male	adult
218	Mendocino	Tamias ochrogenys	negative	negative	negative				negative		male	adult
220	Mendocino	Tamias ochrogenys	negative	negative	negative				negative		male	adult
274	Mendocino	Tamias ochrogenys	negative	negative	negative				negative		male	adult
280	Mendocino	Tamias ochrogenys	negative	negative	negative				negative		male	adult
285	Mendocino	Tamias ochrogenys	negative	negative	negative				negative		male	adult
297	Mendocino	Tamias ochrogenys	negative	negative	negative				negative		male	adult
343	Mendocino	Tamias ochrogenys	negative	negative	negative				negative		male	adult
344	Mendocino	Tamias ochrogenys	negative	negative	negative				negative		male	adult
348	Mendocino	Tamias ochrogenys	negative	negative	negative				negative		male	adult
353	Mendocino	Tamias ochrogenys	negative	negative	negative				negative		male	adult
117	Humboldt	Tamias senex	negative	positive	negative				negative		male	adult
281	Mendocino	Tamias ochrogenys	negative	positive	negative				negative		male	adult
286	Mendocino	Tamias ochrogenys	negative	positive	negative				negative		male	adult
293	Mendocino	Tamias ochrogenys	negative	positive	negative				negative		male	adult
295	Mendocino	Tamias ochrogenys	negative		negative				negative		male	adult
356	Mendocino	Tamias ochrogenys	negative		negative				negative		male	adult
376	Mendocino	Tamias ochrogenys	negative		negative				negative		male	adult
301	Mendocino	Tamias ochrogenys	positive	negative	negative				negative		male	adult
610	Northern Sierra	Tamias amoenus	negative	negative	negative	negative		negative	negative		male	adult
641	Northern Sierra	Tamias amoenus	negative	negative	negative	negative		negative	negative		male	adult
597	Northern Sierra	Tamias amoenus		negative		negative		negative	negative		male	adult
618	Northern Sierra	Tamias amoenus		negative		negative		negative	negative		male	adult
613	Northern Sierra	Tamias amoenus	negative	negative	negative	positive		negative	negative		male	adult
620	Northern Sierra	Tamias amoenus		negative		positive		negative	negative		male	adult
637	Northern Sierra	Tamias amoenus	negative	positive	negative	positive		positive	negative		male	adult
631	Northern Sierra	Tamias amoenus	negative	negative	negative	negative		positive	negative		male	adult
601	Northern Sierra	Tamias amoenus	negative	positive	negative	negative		positive	negative		male	adult
615	Northern Sierra	Tamias amoenus		negative		negative		positive	negative		male	adult
5	Del Norte	Tamias siskiyou	negative	negative	negative		negative	negative	positive		male	adult
147	Humboldt	Tamias senex		negative			negative	negative			male	adult
232	Mendocino	Tamias ochrogenys	negative	negative	negative	negative		negative			male	adult
234	Mendocino	Tamias ochrogenys	negative	negative	negative	negative		negative			male	adult
239	Mendocino	Tamias ochrogenys	negative	positive	negative	negative		negative			male	adult
249	Mendocino	Tamias ochrogenys	negative	negative	negative	positive		negative			male	adult
102	Humboldt	Tamias senex	negative				negative				male	adult
139	Humboldt	Tamias senex		negative			negative				male	adult
28	Western Sierra	Tamias amoenus					negative				male	adult
29	Western Sierra	Tamias					negative				male	adult
30	Western Sierra	Tamias quadrimaculatus					negative				male	adult
33	Western Sierra	Tamias					negative				male	adult
36	Western Sierra	Tamias					negative				male	adult
47	Western Sierra	Tamias quadrimaculatus					negative				male	adult
138	Humboldt	Tamias senex					negative				male	adult
196	Western Sierra	Tamias quadrimaculatus					negative				male	adult
201	Western Sierra	Tamias quadrimaculatus					negative				male	adult
204	Western Sierra	Tamias quadrimaculatus					negative				male	adult
207	Western Sierra	Tamias quadrimaculatus					negative				male	adult
374	Mendocino	Tamias ochrogenys					negative				male	adult
670	Western Sierra	Tamias quadrimaculatus					negative				male	adult
673	Western Sierra	Tamias quadrimaculatus					negative				male	adult
675	Western Sierra	Tamias quadrimaculatus					negative				male	adult
678	Western Sierra	Tamias quadrimaculatus					negative				male	adult
680	Western Sierra	Tamias quadrimaculatus					negative				male	adult
686	Western Sierra	Tamias quadrimaculatus					negative				male	adult
689	Western Sierra	Tamias quadrimaculatus					negative				male	adult
699	Western Sierra	Tamias quadrimaculatus					negative				male	adult
200	Western Sierra	Tamias quadrimaculatus					positive				male	adult
684	Western Sierra	Tamias quadrimaculatus					positive				male	adult
567	Northern Sierra	Tamias minimus	negative	negative	negative	negative					male	adult
431	Mendocino	Tamias ochrogenys	negative		negative	negative			negative	negative	unknown	adult
434	Mendocino	Tamias ochrogenys	negative		negative	positive			negative	negative	unknown	adult
432	Mendocino	Tamias ochrogenys	negative		negative				negative	negative	unknown	adult
362	Mendocino	Tamias ochrogenys	negative	negative	negative	negative	negative	negative	negative	negative	unknown	adult
113	Humboldt	Tamias senex	negative	negative	negative		negative	negative	negative		unknown	adult
112	Humboldt	Tamias senex	negative	positive	negative		negative	negative	negative		unknown	adult
488	Mendocino	Tamias ochrogenys	negative	negative	negative		negative	positive	negative		unknown	adult
128	Humboldt	Tamias senex	negative	positive	negative	negative		negative	negative		unknown	adult
347	Mendocino	Tamias ochrogenys	negative	negative	negative			negative	negative		unknown	adult
386	Mendocino	Tamias ochrogenys	negative	negative	negative			negative	negative		unknown	adult
388	Mendocino	Tamias ochrogenys	negative	negative	negative			negative	negative		unknown	adult
416	Mendocino	Tamias ochrogenys	negative	positive	negative	negative		positive	negative		unknown	adult
342	Mendocino	Tamias ochrogenys	negative	negative	negative			positive	negative		unknown	adult
423	Mendocino	Tamias ochrogenys	negative	negative	negative	negative	negative		negative		unknown	adult
350	Mendocino	Tamias ochrogenys	negative	negative	negative	negative			negative		unknown	adult
219	Mendocino	Tamias ochrogenys	negative	negative	negative				negative		unknown	adult
284	Mendocino	Tamias ochrogenys	negative	negative	negative				negative		unknown	adult
337	Mendocino	Tamias ochrogenys	negative	negative	negative				negative		unknown	adult
349	Mendocino	Tamias ochrogenys	negative	negative	negative				negative		unknown	adult
602	Northern Sierra	Tamias amoenus		negative		negative		negative	negative		unknown	adult
632	Northern Sierra	Tamias amoenus	negative	negative	negative	positive		positive	negative		unknown	adult
629	Northern Sierra	Tamias amoenus	negative		negative				negative		unknown	adult
229	Mendocino	Tamias ochrogenys	negative	negative	negative	negative		negative			unknown	adult
593	Northern Sierra	Tamias speciosus		negative	negative	negative		negative			unknown	adult
672	Western Sierra	Tamias quadrimaculatus					negative				unknown	adult
679	Western Sierra	Tamias quadrimaculatus					negative				unknown	adult
604	Northern Sierra	Tamias amoenus			negative						unknown	adult
466	Mendocino	Tamias ochrogenys	negative	negative							female	juvenile
365	Mendocino	Tamias ochrogenys	negative	negative	negative	positive	positive	negative			unknown	juvenile
263	Mendocino	Tamias ochrogenys	negative	negative	negative	negative		negative			unknown	juvenile
26	Western Sierra	Tamias quadrimaculatus					negative				unknown	juvenile
27	Western Sierra	Tamias					negative				unknown	juvenile
659	Northern Sierra	Tamias amoenus	negative		negative	negative	negative		negative	negative	female	juvenile
660	Northern Sierra	Tamias senex	negative	negative	negative		negative		negative	negative	female	juvenile
652	Santa Cruz	Tamias merriami	negative	positive	negative	negative		negative	negative		female	juvenile
217	Marin	Tamias sonomae	negative	positive	negative	positive		negative	negative		female	juvenile
359	Mendocino	Tamias ochrogenys	negative	negative	negative		negative		negative		female	juvenile
571	Northern Sierra	Tamias minimus	negative	negative	negative	negative					female	juvenile
559	Northern Sierra	Tamias senex	negative	negative	negative	negative	negative	negative	negative	negative	male	juvenile
20	Del Norte	Tamias siskiyou	negative		negative	negative	negative	negative	negative	negative	male	juvenile
107	Humboldt	Tamias senex	negative	negative	negative	positive	negative	negative	negative	negative	male	juvenile
108	Humboldt	Tamias senex	negative	negative	negative	negative	positive	negative	negative	negative	male	juvenile
106	Humboldt	Tamias senex	negative	positive	negative	negative		negative	negative	negative	male	juvenile
651	Santa Cruz	Tamias merriami	negative	positive	negative	negative		negative	negative		male	juvenile
71	Western Sierra	Tamias quadrimaculatus	negative		negative		negative		negative	negative	female	juvenile
563	Northern Sierra	Tamias quadrimaculatus	negative		negative		negative		negative	negative	female	juvenile
126	Humboldt	Tamias senex	negative	negative	negative			positive	negative		female	juvenile
628	Northern Sierra	Tamias speciosus		positive		positive		negative	negative		female	juvenile
262	Mendocino	Tamias ochrogenys	negative	positive	negative	negative		negative			female	juvenile
31	Western Sierra	Tamias speciosus					negative				female	juvenile
137	Humboldt	Tamias senex					negative				female	juvenile
198	Western Sierra	Tamias quadrimaculatus					negative				female	juvenile
203	Western Sierra	Tamias quadrimaculatus					negative				female	juvenile
205	Western Sierra	Tamias quadrimaculatus					negative				female	juvenile
208	Western Sierra	Tamias quadrimaculatus					negative				female	juvenile
209	Western Sierra	Tamias quadrimaculatus					negative				female	juvenile
656	Northern Sierra	Tamias senex	negative	negative	negative		negative	negative	negative	negative	male	juvenile
666	Northern Sierra	Tamias amoenus	negative	negative	negative		negative	negative	negative	negative	male	juvenile
192	Western Sierra	Tamias quadrimaculatus	negative	negative	negative	negative	positive	negative	negative	negative	male	juvenile
698	Western Sierra	Tamias quadrimaculatus	negative		negative		negative		negative	negative	male	juvenile
429	Mendocino	Tamias ochrogenys	positive		negative				negative	negative	male	juvenile
607	Northern Sierra	Tamias amoenus	negative	negative	negative	negative		negative	negative		male	juvenile
640	Northern Sierra	Tamias amoenus	negative	negative	negative	negative		negative	negative		male	juvenile
202	Western Sierra	Tamias quadrimaculatus					negative				male	juvenile
278	Mendocino	Tamias ochrogenys	negative	negative							male	juvenile
37	Western Sierra	Tamias minimus					negative				unknown	juvenile
566	Northern Sierra	Tamias minimus	negative	negative	negative	negative					male	unknown
260	Mendocino	Tamias ochrogenys	negative	negative	negative	negative		positive	negative	negative	female	unknown
494	Mendocino	Tamias ochrogenys	positive	positive	negative			positive	negative	negative	female	unknown
57	Western Sierra	Tamias amoenus	negative	negative	negative	negative	negative	negative	negative	negative	female	unknown
97	Humboldt	Tamias senex	negative	negative	negative	negative	negative	negative	negative	negative	female	unknown
364	Mendocino	Tamias ochrogenys	negative	negative	negative	negative	negative	negative	negative	negative	female	unknown
657	Northern Sierra	Tamias amoenus	negative	negative	negative	negative	negative	negative	negative	negative	female	unknown
94	Humboldt	Tamias senex	negative	positive	negative	negative	negative	negative	negative	negative	female	unknown
449	Mendocino	Tamias ochrogenys	negative	positive	negative	positive	negative	negative	negative	negative	female	unknown
7	Del Norte	Tamias siskiyou	negative	negative	negative		negative	negative	negative	negative	female	unknown
442	Mendocino	Tamias ochrogenys	negative	negative	negative	positive	positive	negative	negative	negative	female	unknown
445	Mendocino	Tamias ochrogenys	negative	negative	negative	negative		negative	negative	negative	female	unknown
446	Mendocino	Tamias ochrogenys	negative	negative	negative	negative		negative	negative	negative	female	unknown
452	Mendocino	Tamias ochrogenys	negative	negative	negative	positive		negative	negative	negative	female	unknown
387	Mendocino	Tamias ochrogenys	positive	positive	negative			negative	negative	negative	female	unknown
440	Mendocino	Tamias ochrogenys	negative	negative	negative	negative	negative	positive	negative	negative	female	unknown
444	Mendocino	Tamias ochrogenys	negative	negative	negative	positive	negative	positive	negative	negative	female	unknown
453	Mendocino	Tamias ochrogenys	negative	negative	negative	negative		positive	negative	negative	female	unknown
438	Mendocino	Tamias ochrogenys	negative	negative	negative	negative	negative	positive	negative	negative	female	unknown
173	Humboldt	Tamias senex	positive		negative	negative	negative	positive	negative	negative	female	unknown
463	Mendocino	Tamias ochrogenys	negative	positive	negative	positive	positive	positive	negative	negative	female	unknown
454	Mendocino	Tamias ochrogenys	negative	negative	negative	negative		positive	negative	negative	female	unknown
565	Northern Sierra	Tamias amoenus	negative		negative	negative	negative		negative	negative	female	unknown
661	Northern Sierra	Tamias senex	negative	negative	negative		negative		negative	negative	female	unknown
14	Del Norte	Tamias siskiyou	negative		negative		negative		negative	negative	female	unknown
93	Humboldt	Tamias senex	negative		negative		negative		negative	negative	female	unknown
95	Humboldt	Tamias senex	negative		negative		negative		negative	negative	female	unknown
25	Western Sierra	Tamias minimus	negative		positive		negative		negative	negative	female	unknown
459	Mendocino	Tamias ochrogenys	negative	positive	negative	positive	positive		negative	negative	female	unknown
16	Del Norte	Tamias siskiyou	negative	negative	negative		positive		negative	negative	female	unknown
3	Del Norte	Tamias siskiyou	negative		negative		positive		negative	negative	female	unknown
4	Del Norte	Tamias siskiyou	negative		negative		positive		negative	negative	female	unknown
437	Mendocino	Tamias ochrogenys	negative		negative		positive		negative	negative	female	unknown
457	Mendocino	Tamias ochrogenys	negative	positive	negative	positive			negative	negative	female	unknown
11	Del Norte	Tamias siskiyou	negative		negative				negative	negative	female	unknown
24	Western Sierra	Tamias minimus	negative		negative				negative	negative	female	unknown
435	Mendocino	Tamias ochrogenys	negative		negative				negative	negative	female	unknown
357	Mendocino	Tamias ochrogenys	negative	negative	positive	negative	negative		negative	negative	female	unknown
653	Santa Cruz	Tamias merriami	negative	negative	negative	negative			negative	negative	female	unknown
115	Humboldt	Tamias senex	negative	negative	negative		negative	negative	negative		female	unknown
491	Mendocino	Tamias ochrogenys	negative	negative	negative			negative	negative		female	unknown
530	Eastern Sierra	Tamias speciosus	negative	negative	negative	negative	negative	negative	negative		female	unknown
536	Eastern Sierra	Tamias amoenus	negative	negative	negative		negative	negative	negative		female	unknown
540	Eastern Sierra	Tamias amoenus	negative	negative	negative		negative	negative	negative		female	unknown
546	Eastern Sierra	Tamias amoenus	negative	negative	negative		negative	negative	negative		female	unknown
542	Eastern Sierra	Tamias amoenus	negative	positive	negative		negative	negative	negative		female	unknown
541	Eastern Sierra	Tamias amoenus	negative		negative		negative	negative	negative		female	unknown
544	Eastern Sierra	Tamias amoenus	negative		negative		negative	negative	negative		female	unknown
447	Mendocino	Tamias ochrogenys	positive	negative	negative	positive	positive	positive	negative		female	unknown
474	Mendocino	Tamias ochrogenys	positive	negative	negative	negative	negative	positive	negative		female	unknown
17	Del Norte	Tamias siskiyou	negative	negative	negative		negative		negative		female	unknown
428	Mendocino	Tamias ochrogenys	negative		negative				negative		female	unknown
18	Del Norte	Tamias siskiyou	negative	negative	negative		negative		negative		female	unknown
101	Humboldt	Tamias senex	negative	positive	negative		negative		negative		female	unknown
361	Mendocino	Tamias ochrogenys	negative	negative	negative	negative	negative	negative	negative		female	unknown
130	Humboldt	Tamias senex	positive	positive	negative	negative	negative	negative	negative		female	unknown
133	Humboldt	Tamias senex	negative	negative	negative	negative		negative	negative		female	unknown
225	Mendocino	Tamias ochrogenys	negative	negative	negative	negative		negative	negative		female	unknown
227	Mendocino	Tamias ochrogenys	negative	negative	negative	negative		negative	negative		female	unknown
253	Mendocino	Tamias ochrogenys	negative	negative	negative	negative		negative	negative		female	unknown
268	Mendocino	Tamias ochrogenys	negative	negative	negative	negative		negative	negative		female	unknown
588	Northern Sierra	Tamias senex	negative	negative	negative	negative		negative	negative		female	unknown
605	Northern Sierra	Tamias amoenus	negative	negative	negative	negative		negative	negative		female	unknown
606	Northern Sierra	Tamias amoenus	negative	negative	negative	negative		negative	negative		female	unknown
650	Santa Cruz	Tamias merriami	negative	negative	negative	negative		negative	negative		female	unknown
125	Humboldt	Tamias senex	negative	positive	negative	negative		negative	negative		female	unknown
215	Marin	Tamias sonomae	positive	negative	negative	negative		negative	negative		female	unknown
400	Mendocino	Tamias ochrogenys	positive	negative	negative	negative		negative	negative		female	unknown
583	Northern Sierra	Tamias senex	positive	negative	negative	negative		negative	negative		female	unknown
592	Northern Sierra	Tamias amoenus	negative	positive	negative	positive		negative	negative		female	unknown
248	Mendocino	Tamias ochrogenys	negative	negative	negative			negative	negative		female	unknown
251	Mendocino	Tamias ochrogenys	negative	negative	negative			negative	negative		female	unknown
309	Mendocino	Tamias ochrogenys	negative	negative	negative			negative	negative		female	unknown
320	Mendocino	Tamias ochrogenys	negative	negative	negative			negative	negative		female	unknown
325	Mendocino	Tamias ochrogenys	negative	negative	negative			negative	negative		female	unknown
398	Mendocino	Tamias ochrogenys	negative	negative	negative			negative	negative		female	unknown
587	Northern Sierra	Tamias senex	negative	negative	negative			negative	negative		female	unknown
589	Northern Sierra	Tamias senex	negative	negative	negative			negative	negative		female	unknown
299	Mendocino	Tamias ochrogenys	negative	positive	negative			negative	negative		female	unknown
381	Mendocino	Tamias ochrogenys	negative	positive	negative			negative	negative		female	unknown
582	Northern Sierra	Tamias senex	positive	negative	negative			negative	negative		female	unknown
585	Northern Sierra	Tamias senex	positive	negative	negative			negative	negative		female	unknown
256	Mendocino	Tamias ochrogenys	negative	negative	negative	negative		positive	negative		female	unknown
504	Mendocino	Tamias ochrogenys	negative	negative	negative	positive		positive	negative		female	unknown
303	Mendocino	Tamias ochrogenys	negative	negative	negative			positive	negative		female	unknown
314	Mendocino	Tamias ochrogenys	negative	negative	negative			positive	negative		female	unknown
316	Mendocino	Tamias ochrogenys	negative	negative	negative			positive	negative		female	unknown
317	Mendocino	Tamias ochrogenys	negative	negative	negative			positive	negative		female	unknown
395	Mendocino	Tamias ochrogenys	negative	positive	negative			positive	negative		female	unknown
510	Mendocino	Tamias ochrogenys	positive	positive	negative	negative	positive	positive	negative		female	unknown
132	Humboldt	Tamias senex	negative	negative	negative	negative		positive	negative		female	unknown
216	Marin	Tamias sonomae	positive	positive	negative	negative		positive	negative		female	unknown
118	Humboldt	Tamias senex	negative	positive	negative		negative		negative		female	unknown
233	Mendocino	Tamias ochrogenys	negative	positive	negative		negative		negative		female	unknown
704	Western Sierra	Tamias speciosus	negative	negative	positive		negative		negative		female	unknown
266	Mendocino	Tamias ochrogenys	negative	negative	negative	negative			negative		female	unknown
424	Mendocino	Tamias ochrogenys	negative	negative	negative	negative			negative		female	unknown
399	Mendocino	Tamias ochrogenys	negative	positive	negative	negative			negative		female	unknown
264	Mendocino	Tamias ochrogenys	negative	positive	negative	negative			negative		female	unknown
222	Mendocino	Tamias ochrogenys	negative	negative	positive	positive			negative		female	unknown
269	Mendocino	Tamias ochrogenys	negative	positive	positive	positive			negative		female	unknown
312	Mendocino	Tamias ochrogenys	negative	negative	negative				negative		female	unknown
425	Mendocino	Tamias ochrogenys	negative	negative	negative				negative		female	unknown
380	Mendocino	Tamias ochrogenys	negative	positive	negative				negative		female	unknown
311	Mendocino	Tamias ochrogenys	negative		negative				negative		female	unknown
384	Mendocino	Tamias ochrogenys	positive	positive	negative				negative		female	unknown
396	Mendocino	Tamias ochrogenys	positive	positive	negative				negative		female	unknown
617	Northern Sierra	Tamias amoenus	negative	negative	negative	negative		negative	negative		female	unknown
634	Northern Sierra	Tamias amoenus	negative	negative	negative	negative		negative	negative		female	unknown
599	Northern Sierra	Tamias amoenus	negative	positive	negative	negative		negative	negative		female	unknown
630	Northern Sierra	Tamias amoenus		negative	negative	negative		negative	negative		female	unknown
633	Northern Sierra	Tamias amoenus		negative		negative		negative	negative		female	unknown
598	Northern Sierra	Tamias amoenus	negative	negative	negative	positive		negative	negative		female	unknown
635	Northern Sierra	Tamias speciosus		negative		positive		negative	negative		female	unknown
624	Northern Sierra	Tamias amoenus		negative		negative		positive	negative		female	unknown
245	Mendocino	Tamias ochrogenys	negative	negative	negative	negative		negative			female	unknown
250	Mendocino	Tamias ochrogenys	negative	negative	negative	negative		negative			female	unknown
591	Northern Sierra	Tamias amoenus		negative		negative		negative			female	unknown
241	Mendocino	Tamias ochrogenys	negative	negative	negative	positive		negative			female	unknown
272	Mendocino	Tamias ochrogenys	negative	negative	negative	positive		negative			female	unknown
45	Western Sierra	Tamias quadrimaculatus					negative				female	unknown
81	Western Sierra	Tamias quadrimaculatus					negative				female	unknown
458	Mendocino	Tamias ochrogenys					negative				female	unknown
460	Mendocino	Tamias ochrogenys					negative				female	unknown
538	Eastern Sierra	Tamias					negative				female	unknown
555	Northern Sierra	Tamias senex					negative				female	unknown
569	Northern Sierra	Tamias minimus		negative		negative					female	unknown
413	Mendocino	Tamias ochrogenys									female	unknown
497	Mendocino	Tamias ochrogenys		positive				positive	negative	negative	male	unknown
496	Mendocino	Tamias ochrogenys	positive	positive	negative			positive	negative	negative	male	unknown
13	Del Norte	Tamias siskiyou	negative	negative	negative	negative	negative	negative	negative	negative	male	unknown
96	Humboldt	Tamias senex	negative	positive	negative	positive	negative	negative	negative	negative	male	unknown
8	Del Norte	Tamias siskiyou	negative	negative	negative		negative	negative	negative	negative	male	unknown
643	Western Sierra	Tamias senex	negative		negative		negative	negative	negative	negative	male	unknown
465	Mendocino	Tamias ochrogenys	negative	negative	negative	negative		negative	negative	negative	male	unknown
455	Mendocino	Tamias ochrogenys	negative	negative	negative	positive		negative	negative	negative	male	unknown
439	Mendocino	Tamias ochrogenys	negative	positive	negative	positive	negative	positive	negative	negative	male	unknown
470	Mendocino	Tamias ochrogenys	negative	negative	negative		negative	positive	negative	negative	male	unknown
472	Mendocino	Tamias ochrogenys	negative	positive	negative	negative	positive	positive	negative	negative	male	unknown
436	Mendocino	Tamias ochrogenys	negative	negative	negative	negative		positive	negative	negative	male	unknown
448	Mendocino	Tamias ochrogenys	negative	negative	negative	positive		positive	negative	negative	male	unknown
450	Mendocino	Tamias ochrogenys	negative	negative	negative	positive		positive	negative	negative	male	unknown
464	Mendocino	Tamias ochrogenys	negative	positive	negative	positive		positive	negative	negative	male	unknown
471	Mendocino	Tamias ochrogenys	negative		negative	negative	negative		negative	negative	male	unknown
2	Del Norte	Tamias siskiyou	negative		negative		negative		negative	negative	male	unknown
695	Western Sierra	Tamias quadrimaculatus	negative				negative		negative	negative	male	unknown
468	Mendocino	Tamias ochrogenys	negative		negative	negative	positive		negative	negative	male	unknown
15	Del Norte	Tamias siskiyou	negative	positive	negative		positive		negative	negative	male	unknown
12	Del Norte	Tamias siskiyou	negative		negative				negative	negative	male	unknown
456	Mendocino	Tamias ochrogenys	negative		negative				negative	negative	male	unknown
644	Santa Cruz	Tamias merriami	negative	negative	negative				negative	negative	male	unknown
645	Santa Cruz	Tamias merriami	negative	negative	negative				negative	negative	male	unknown
383	Mendocino	Tamias ochrogenys	negative	negative	negative			negative	positive	negative	male	unknown
92	Western Sierra	Tamias senex	negative	negative	negative		negative		negative		male	unknown
114	Humboldt	Tamias senex	negative	negative	negative		negative	negative	negative		male	unknown
498	Mendocino	Tamias ochrogenys	negative	negative	negative			negative	negative		male	unknown
490	Mendocino	Tamias ochrogenys	negative	negative	negative			positive	negative		male	unknown
495	Mendocino	Tamias ochrogenys	negative	negative	negative			positive	negative		male	unknown
9	Del Norte	Tamias siskiyou	negative	negative	negative		negative	negative	negative		male	unknown
533	Eastern Sierra	Tamias amoenus	negative	negative	negative		negative	negative	negative		male	unknown
534	Eastern Sierra	Tamias amoenus	negative	negative	negative		negative	negative	negative		male	unknown
537	Eastern Sierra	Tamias amoenus	negative	negative	negative		negative	negative	negative		male	unknown
539	Eastern Sierra	Tamias amoenus	negative	negative	negative		negative	negative	negative		male	unknown
545	Eastern Sierra	Tamias amoenus	negative	negative	negative		negative	negative	negative		male	unknown
547	Eastern Sierra	Tamias amoenus	negative	negative	negative		negative	negative	negative		male	unknown
6	Del Norte	Tamias siskiyou	positive	negative	negative		negative	negative	negative		male	unknown
469	Mendocino	Tamias ochrogenys	negative	negative	negative	negative	negative	positive	negative		male	unknown
433	Mendocino	Tamias ochrogenys	positive	positive	negative	positive	positive	positive	negative		male	unknown
694	Western Sierra	Tamias quadrimaculatus	negative		negative		negative		negative		male	unknown
427	Mendocino	Tamias ochrogenys	negative		negative				negative		male	unknown
10	Del Norte	Tamias siskiyou	positive		negative				negative		male	unknown
129	Humboldt	Tamias senex	positive	positive	negative	negative	negative	negative	negative		male	unknown
360	Mendocino	Tamias ochrogenys	negative	negative	negative	positive	negative	negative	negative		male	unknown
503	Mendocino	Tamias ochrogenys	negative	positive	negative		negative	negative	negative		male	unknown
409	Mendocino	Tamias ochrogenys	positive	negative	negative	negative	positive	negative	negative		male	unknown
404	Mendocino	Tamias ochrogenys	positive	positive	negative	negative	positive	negative	negative		male	unknown
505	Mendocino	Tamias ochrogenys	negative	negative	negative	negative		negative	negative		male	unknown
131	Humboldt	Tamias senex	negative	positive	negative	negative		negative	negative		male	unknown
584	Northern Sierra	Tamias senex	negative	positive	negative	negative		negative	negative		male	unknown
254	Mendocino	Tamias ochrogenys	negative	negative	negative	positive		negative	negative		male	unknown
255	Mendocino	Tamias ochrogenys	negative	positive	positive	positive		negative	negative		male	unknown
124	Humboldt	Tamias senex	negative	negative	negative			negative	negative		male	unknown
247	Mendocino	Tamias ochrogenys	negative	negative	negative			negative	negative		male	unknown
307	Mendocino	Tamias ochrogenys	negative	negative	negative			negative	negative		male	unknown
321	Mendocino	Tamias ochrogenys	negative	negative	negative			negative	negative		male	unknown
322	Mendocino	Tamias ochrogenys	negative	negative	negative			negative	negative		male	unknown
323	Mendocino	Tamias ochrogenys	negative	negative	negative			negative	negative		male	unknown
324	Mendocino	Tamias ochrogenys	negative	negative	negative			negative	negative		male	unknown
397	Mendocino	Tamias ochrogenys	negative	negative	negative			negative	negative		male	unknown
502	Mendocino	Tamias ochrogenys	negative	negative	negative			negative	negative		male	unknown
574	Northern Sierra	Tamias senex	negative	negative	negative			negative	negative		male	unknown
577	Northern Sierra	Tamias senex	negative	negative	negative			negative	negative		male	unknown
581	Northern Sierra	Tamias senex	negative	negative	negative			negative	negative		male	unknown
501	Mendocino	Tamias ochrogenys	negative	positive	negative			negative	negative		male	unknown
339	Mendocino	Tamias ochrogenys	positive	negative	negative			negative	negative		male	unknown
576	Northern Sierra	Tamias senex	positive	negative	negative			negative	negative		male	unknown
586	Northern Sierra	Tamias senex	positive	negative	negative			negative	negative		male	unknown
335	Mendocino	Tamias ochrogenys	positive	positive	negative			negative	negative		male	unknown
341	Mendocino	Tamias ochrogenys	positive	positive	negative			negative	negative		male	unknown
411	Mendocino	Tamias ochrogenys	positive	negative	negative	negative	negative	positive	negative		male	unknown
403	Mendocino	Tamias ochrogenys	positive	negative	negative	negative	positive	positive	negative		male	unknown
265	Mendocino	Tamias ochrogenys	negative	positive	negative	negative		positive	negative		male	unknown
271	Mendocino	Tamias ochrogenys	negative	positive	negative	positive		positive	negative		male	unknown
319	Mendocino	Tamias ochrogenys	negative	positive	negative			positive	negative		male	unknown
270	Mendocino	Tamias ochrogenys	negative	positive	positive	positive		positive	negative		male	unknown
594	Northern Sierra	Tamias amoenus	positive	negative	negative	negative		positive	negative		male	unknown
422	Mendocino	Tamias ochrogenys	negative	negative	negative	negative	negative		negative		male	unknown
703	Western Sierra	Tamias quadrimaculatus	negative	negative	negative		negative		negative		male	unknown
705	Western Sierra	Tamias speciosus	negative	negative	negative		negative		negative		male	unknown
706	Western Sierra	Tamias quadrimaculatus	negative	negative	negative		negative		negative		male	unknown
707	Western Sierra	Tamias amoenus	negative	negative	negative		negative		negative		male	unknown
228	Mendocino	Tamias ochrogenys	negative	negative	negative	negative			negative		male	unknown
258	Mendocino	Tamias ochrogenys	negative	negative	negative	negative			negative		male	unknown
340	Mendocino	Tamias ochrogenys	negative	negative	negative	negative			negative		male	unknown
230	Mendocino	Tamias ochrogenys	negative	positive	negative	negative			negative		male	unknown
236	Mendocino	Tamias ochrogenys	negative	positive	negative	negative			negative		male	unknown
246	Mendocino	Tamias ochrogenys	positive	positive	negative	negative			negative		male	unknown
300	Mendocino	Tamias ochrogenys	negative	negative	negative				negative		male	unknown
394	Mendocino	Tamias ochrogenys	negative	negative	negative				negative		male	unknown
523	Mendocino	Tamias ochrogenys	negative	negative	negative				negative		male	unknown
304	Mendocino	Tamias ochrogenys	negative	positive	negative				negative		male	unknown
308	Mendocino	Tamias ochrogenys	negative	positive	negative				negative		male	unknown
310	Mendocino	Tamias ochrogenys	negative	positive	negative				negative		male	unknown
306	Mendocino	Tamias ochrogenys	negative		negative				negative		male	unknown
385	Mendocino	Tamias ochrogenys	positive	positive	negative				negative		male	unknown
226	Mendocino	Tamias ochrogenys	negative	positive					negative		male	unknown
649	Santa Cruz	Tamias merriami		negative					negative		male	unknown
622	Northern Sierra	Tamias amoenus	negative	negative	negative	negative		negative	negative		male	unknown
627	Northern Sierra	Tamias amoenus	negative	negative	negative	negative		negative	negative		male	unknown
619	Northern Sierra	Tamias amoenus	negative	negative	negative	positive		negative	negative		male	unknown
625	Northern Sierra	Tamias amoenus	negative	negative	negative	negative		positive	negative		male	unknown
616	Northern Sierra	Tamias amoenus		negative		negative		positive	negative		male	unknown
68	Western Sierra	Tamias amoenus	negative	negative	negative	negative	negative	negative	positive		male	unknown
243	Mendocino	Tamias ochrogenys	negative	negative	negative	negative		negative			male	unknown
590	Northern Sierra	Tamias amoenus		negative		positive		negative			male	unknown
573	Northern Sierra	Tamias amoenus		negative				negative			male	unknown
596	Northern Sierra	Tamias amoenus		negative		negative		positive			male	unknown
32	Western Sierra	Tamias					negative				male	unknown
46	Western Sierra	Tamias quadrimaculatus					negative				male	unknown
65	Western Sierra	Tamias speciosus					negative				male	unknown
86	Western Sierra	Tamias amoenus					negative				male	unknown
89	Western Sierra	Tamias amoenus					negative				male	unknown
708	Western Sierra	Tamias quadrimaculatus					negative				male	unknown
709	Western Sierra	Tamias amoenus					negative				male	unknown
366	Mendocino	Tamias ochrogenys	positive	negative	negative	negative	positive				male	unknown
572	Northern Sierra	Tamias minimus	negative	negative	negative	negative					male	unknown
451	Mendocino	Tamias ochrogenys	negative	negative	negative	positive					male	unknown
415	Mendocino	Tamias ochrogenys									male	unknown
417	Mendocino	Tamias ochrogenys									male	unknown
420	Mendocino	Tamias ochrogenys									male	unknown
441	Mendocino	Tamias ochrogenys	negative	negative	negative	negative	negative	positive	negative	negative	unknown	unknown
443	Mendocino	Tamias ochrogenys	negative	negative	negative	positive	positive	positive	negative	negative	unknown	unknown
430	Mendocino	Tamias ochrogenys	negative		negative	positive			negative	negative	unknown	unknown
535	Eastern Sierra	Tamias amoenus	negative	negative	negative		negative	negative	negative		unknown	unknown
543	Eastern Sierra	Tamias amoenus	negative	negative	negative		negative	negative	negative		unknown	unknown
532	Eastern Sierra	Tamias amoenus	negative	negative	negative			negative	negative		unknown	unknown
462	Mendocino	Tamias ochrogenys	positive	positive	negative	positive	positive	positive	negative		unknown	unknown
525	Mendocino	Tamias ochrogenys	positive	negative	negative		negative	negative	negative		unknown	unknown
603	Northern Sierra	Tamias amoenus	negative	negative	negative	negative		negative	negative		unknown	unknown
318	Mendocino	Tamias ochrogenys	negative	positive	negative			negative	negative		unknown	unknown
499	Mendocino	Tamias ochrogenys	negative	positive	negative			negative	negative		unknown	unknown
517	Mendocino	Tamias ochrogenys	positive	negative	negative	positive	positive	positive	negative		unknown	unknown
500	Mendocino	Tamias ochrogenys	negative	negative	negative			positive	negative		unknown	unknown
326	Mendocino	Tamias ochrogenys	negative	negative	negative			positive	negative		unknown	unknown
267	Mendocino	Tamias ochrogenys	negative	positive	negative	negative			negative		unknown	unknown
252	Mendocino	Tamias ochrogenys	negative	negative	negative				negative		unknown	unknown
298	Mendocino	Tamias ochrogenys	negative	negative	negative				negative		unknown	unknown
313	Mendocino	Tamias ochrogenys	negative	negative	negative				negative		unknown	unknown
609	Northern Sierra	Tamias amoenus		negative		positive		negative	negative		unknown	unknown
514	Mendocino	Tamias ochrogenys	negative	positive	negative	negative		positive	positive		unknown	unknown
259	Mendocino	Tamias ochrogenys	negative	negative	negative	negative		negative			unknown	unknown
40	Western Sierra	Tamias					negative				unknown	unknown
41	Western Sierra	Tamias					negative				unknown	unknown
42	Western Sierra	Tamias					negative				unknown	unknown
43	Western Sierra	Tamias					negative				unknown	unknown
44	Western Sierra	Tamias senex					negative				unknown	unknown
568	Northern Sierra	Tamias minimus	negative	negative	negative	negative					unknown	unknown
213	Marin	Tamias sonomae	negative	negative	negative	negative		negative	negative		female	unknown
110	Humboldt	Tamias senex	negative		negative		negative		negative	negative	female	unknown
99	Humboldt	Tamias senex	negative	negative	negative	negative	positive	negative	negative	negative	male	unknown
104	Humboldt	Tamias senex	negative	positive	negative	negative	positive	negative	negative	negative	male	unknown
98	Humboldt	Tamias senex	negative	negative	negative		negative		negative	negative	male	unknown
103	Humboldt	Tamias senex	negative		negative		negative		negative	negative	male	unknown
516	Mendocino	Tamias ochrogenys	negative	negative	negative	negative		positive	negative		male	unknown
515	Mendocino	Tamias ochrogenys	negative	negative	negative			positive	negative		male	unknown
334	Mendocino	Tamias ochrogenys	negative	negative	negative						male	unknown
109	Humboldt	Tamias senex	negative	negative	negative		negative		negative	negative	male	unknown
560	Northern Sierra	Tamias senex	negative	negative	negative		negative	negative	negative	negative	unknown	unknown
481	Mendocino	Tamias ochrogenys	negative		negative		negative		negative	negative	unknown	unknown
482	Mendocino	Tamias ochrogenys	negative		negative		positive		negative	negative	unknown	unknown
372	Mendocino	Tamias ochrogenys	negative	negative	negative	positive	negative	negative	negative		unknown	unknown
526	Mendocino	Tamias ochrogenys	negative	positive	negative			negative	negative		unknown	unknown
512	Mendocino	Tamias ochrogenys	negative	negative	negative	negative		negative	negative		unknown	unknown
513	Mendocino	Tamias ochrogenys	negative	negative	negative	negative		negative	negative		unknown	unknown
315	Mendocino	Tamias ochrogenys	positive	negative	negative			negative	negative		unknown	unknown
331	Mendocino	Tamias ochrogenys	positive	negative	negative			negative	negative		unknown	unknown
302	Mendocino	Tamias ochrogenys	positive	negative	negative				negative		unknown	unknown
231	Mendocino	Tamias ochrogenys	negative	negative	negative	negative		negative			unknown	unknown
136	Humboldt	Tamias senex					negative				unknown	unknown
199	Western Sierra	Tamias quadrimaculatus					negative				unknown	unknown
696	Western Sierra	Tamias quadrimaculatus					negative				unknown	unknown
135	Humboldt	Tamias senex					positive				unknown	unknown
570	Northern Sierra	Tamias minimus	negative	negative	negative	negative					unknown	unknown
